# Supplementary material for: Adrenal Hormones in Common Bottlenose Dolphins (Tursiops truncatus): Influential Factors and Reference Intervals
Source: PLoS One. 2015 May 18;10(5):e0127432. doi: 10.1371/journal.pone.0127432 (PMC4436368; doi:10.1371/journal.pone.0127432)
Supplement: S1 Dataset — Pre-sampling dataset includes: capture-release date, time of net deployment, time that samples were collected, elapsed time (difference in the time from net deployment to sample collection), individual id, sex, age (yrs), pregnancy status, lactation status, serum cortisol concentration (μg/dL), and aldosterone concentration (pg/mL). Post-sampling dataset includes: capture-release date, time of net deployment, time that samples were collected, elapsed time (difference in the time from net deployment to sample collection), individual id, sex, age, pregnancy status, lactation status, and serum cortisol concentration (μg/dL). (XLSX) [file pone.0127432.s001.xlsx]

## Sheet: Pre_sampling
Date	Net deployment time	Sample time	Elapsed time	Individual	Sex	Age	Pregnancy Status	Lactation Status	CORTISOL, PRE	Aldosterone
2002-06-04	1331	1346	15	1	F	11	No	Yes	1.68	5.5
2002-06-06	858	906	8	1	F	11	No	Yes	1.73	306.57
2001-06-07	1234	1248	14	2	F	12	No	Yes	2.23	34.51
2001-06-05	1002	1019	17	3	F	38	No	No	3.43	43.43
2001-06-04	1401	1418	17	4	M	17	NA	NA	1.47	27.81
2003-06-06	1430	1455	25	4	M	19	NA	NA	4.04	94.97
2012 May 11	1102	1121	19	5	F	28	No	No	3.68	230
2001-06-12	1405	1422	17	6	F	17	No	Yes	2.11	5.5
2006-06-15	931	956	25	7	M	25	NA	NA	3.44	5.5
2011 May 18	1414	1429	15	7	M	30	NA	NA	2.62	5.5
2000-06-16	1304	1336	32	8	F	16	No	Yes	2.74	NA
2008-05-09	845	913	28	8	F	24	No	Yes	2.94	44.23
2000-06-22	1033	1045	12	9	F	41	No	Yes	2.71	NA
2000-06-19	1122	1138	16	10	M	27	NA	NA	2.25	NA
2000-06-20	954	1015	21	11	F	50	No	No	3.44	NA
2004-06-08	849	919	30	12	M	15	NA	NA	3.35	132.16
2006-06-08	1011	1033	22	12	M	17	NA	NA	3.61	79.04
2010-05-19	901	918	17	12	M	21	NA	NA	5.03	305
2012 Jul 18	1248	1308	20	12	M	23	NA	NA	4.58	374
2012 May 07	850	917	27	12	M	23	NA	NA	4.21	462
2000-06-13	1227	1243	16	13	F	22	No	No	1.63	NA
2000-06-23	1023	1048	25	14	M	43	NA	NA	2.84	NA
2000-06-16	953	1007	14	15	M	35	NA	NA	3.07	NA
2000-06-16	953	1004	11	16	M	20	NA	NA	3.77	NA
2000-06-23	1023	1037	14	17	F	18	No	Yes	1.1	NA
2006-06-15	931	957	26	18	M	34	NA	NA	3.46	14.09
2000-06-23	1023	1038	15	19	F	34	No	No	1.43	NA
2000-06-23	1023	1054	31	20	M	41	NA	NA	2.11	NA
2002-06-03	941	1005	24	21	F	31	No	Yes	2.06	41.9
2006-06-15	931	1004	33	21	F	35	No	No	4.43	122.52
2010-05-19	1413	1441	28	21	F	39	No	Yes	4.13	437
2002-06-04	1011	1029	18	22	F	16	No	Yes	3.17	49.2
2009-05-05	1029	1052	23	22	F	23	No	Yes	4.89	84.58
2000-06-15	1157	1225	28	23	M	36	NA	NA	2.22	NA
2001-06-11	1032	1051	19	24	F	47	No	No	2.97	37.09
2001-06-14	851	916	25	25	M	25	NA	NA	1.36	5.5
2003-06-09	905	919	14	26	F	24	No	No	2.92	51.62
2001-06-05	1002	1026	24	27	F	43	No	No	1.62	5.5
2001-06-08	1150	1254	64	28	F	31	No	Yes	3.48	37.52
2006-06-16	1025	1043	18	28	F	36	No	Yes	2.85	49.82
2011 May 19	1219	1252	33	28	F	41	No	No	3.09	84.62
2001-06-07	950	1006	16	29	M	13	NA	NA	1.78	5.5
2004-06-03	951	959	8	29	M	16	NA	NA	2.1	5.5
2009-05-06	1354	1413	19	29	M	21	NA	NA	3.11	44.29
2004-06-10	1037	1049	12	30	F	17	No	Yes	3.86	71.58
2006-06-08	1011	1033	22	31	M	17	NA	NA	2.45	5.5
2000-06-12	1104	1125	21	32	F	10	No	Yes	3.33	NA
2001-06-04	1401	1417	16	33	M	20	NA	NA	2.36	76.89
2003-06-06	1430	1453	23	33	M	22	NA	NA	4.31	45.55
2000-06-16	1304	1323	19	34	F	5	No	No	1.26	NA
2001-06-07	1234	1305	31	34	F	6	No	No	2.23	48.43
2003-06-06	1430	1454	24	34	F	8	No	No	3.74	77.49
2001-06-08	1150	1246	56	35	F	5	No	No	3.44	205.55
2006-06-09	1159	1222	23	35	F	10	No	No	3.43	124.14
2012 May 07	850	912	22	35	F	16	No	No	2.81	265
2004-06-08	849	916	27	36	M	16	NA	NA	3.04	81.09
2000-06-16	1304	1327	23	37	F	7	No	No	1.07	NA
2001-06-07	950	1006	16	38	M	9	NA	NA	0.75	5.5
2003-06-09	905	920	15	38	M	11	NA	NA	2.65	5.5
2000-06-22	1033	1102	29	39	F	9	No	Yes	4.34	NA
2001-06-12	802	838	36	39	F	10	No	Yes	4.52	34.16
2000-06-20	954	1024	30	40	F	2	No	No	1.05	NA
2000-06-22	1033	1047	14	41	F	2	No	No	2.4	NA
2001-06-12	802	842	40	41	F	3	No	No	5.44	109.62
2009-05-08	1339	1424	45	41	F	11	No	Yes	7.89	144.24
2000-06-22	1033	1105	32	42	F	5	No	No	2.7	NA
2011 May 17	1101	1123	22	42	F	16	No	No	1.92	182.69
2003-06-10	932	946	14	43	M	11	NA	NA	3.2	5.5
2001-06-08	1150	1303	73	44	F	2	No	No	2.97	107.72
2006-06-16	1025	1033	8	44	F	7	No	No	1.37	26.42
2008-05-01	1220	1252	32	44	F	9	No	No	4.56	74.76
2011 May 18	847	913	26	44	F	12	No	No	4.4	103.16
2002-06-03	958	1007	9	45	F	2	No	No	1.06	37.98
2002-06-03	1300	1308	8	46	F	2	No	No	0.1	161.56
2006-06-07	1243	1308	25	46	F	6	No	No	3.42	117.72
2001-06-11	1032	1052	20	47	M	9	NA	NA	2.58	12.94
2004-06-04	923	935	12	47	M	12	NA	NA	3.96	5.5
2009-05-05	1029	1050	21	47	M	17	NA	NA	4.08	41.09
2002-06-04	1331	1346	15	48	F	2	No	No	0.89	5.5
2003-06-05	1424	1437	13	48	F	3	No	No	2.05	140.45
2002-06-05	1328	1347	19	49	F	12	No	No	2.22	19.24
2002-06-06	1041	1052	11	49	F	12	No	No	2.49	9.85
2009-05-07	1227	1256	29	49	F	19	No	Yes	4.88	72.08
2012 Jul 16	932	958	26	50	M	20	NA	NA	3.95	229
2012 May 09	911	933	22	50	M	20	NA	NA	3.83	192
2000-06-16	1304	1344	40	51	M	4	NA	NA	1.47	NA
2002-06-06	1149	1211	22	51	M	6	NA	NA	1.84	73.53
2005-06-07	825	833	8	51	M	9	NA	NA	2.26	116.2
2000-06-20	1337	1347	10	52	M	4	NA	NA	1.43	NA
2001-06-11	1444	1454	10	52	M	5	NA	NA	2.36	95.08
2002-06-06	1149	1212	23	52	M	6	NA	NA	1.75	114.89
2003-06-02	1234	1247	13	52	M	7	NA	NA	3.3	191.16
2004-06-07	1246	1301	15	52	M	8	NA	NA	2.96	90.5
2004-06-10	1248	1300	12	52	M	8	NA	NA	4.62	42.36
2002-06-05	1328	1345	17	53	F	2	No	No	1.05	50.6
2002-06-06	1041	1053	12	53	F	2	No	No	3.44	159.09
2006-06-07	1243	1323	40	53	F	6	No	No	2.61	46.45
2009-05-04	1250	1316	26	53	F	9	No	No	2.74	84.81
2010-05-19	901	921	20	53	F	10	No	No	5.1	285
2000-06-20	954	1018	24	54	F	10	No	No	2.92	NA
2008-05-05	1032	1100	28	54	F	18	No	Yes	2.65	121.59
2004-06-11	849	901	12	55	F	9	No	No	3.56	95.25
2006-06-08	1011	1052	41	55	F	10	No	No	3.63	72.61
2012 May 08	1008	1035	27	55	F	16	No	No	4.67	455
2001-06-15	1145	1158	13	56	F	30	No	Yes	1.88	44.59
2006-06-08	1011	1048	37	57	M	17	NA	NA	4.55	82.13
2012 May 08	1008	1037	29	57	M	23	NA	NA	5.53	279
2003-06-05	850	934	44	58	F	14	No	Yes	2.99	36.61
2003-06-05	850	934	44	59	F	5	No	No	2.73	89.33
2012 May 11	1102	1126	24	60	M	10	NA	NA	2.5	76
2000-06-15	1157	1224	27	61	M	36	NA	NA	3.29	NA
2001-06-07	1234	1255	21	62	F	10	No	No	3.22	5.5
2000-06-15	903	915	12	63	M	5	NA	NA	2.82	NA
2008-05-09	845	911	26	63	M	13	NA	NA	4.19	50.13
2006-06-09	1159	1221	22	64	F	4	No	No	2.69	82.11
2004-06-02	1346	1413	27	65	F	29	No	Yes	4.07	13.37
2001-06-08	748	800	12	66	M	14	NA	NA	1.65	5.5
2005-06-07	1110	1207	57	66	M	18	NA	NA	4.39	114.44
2004-06-03	1305	1314	9	67	F	4	No	No	2.9	151.77
2004-06-10	1441	1458	17	68	M	8	NA	NA	2.31	26.31
2008-05-09	845	929	44	68	M	12	NA	NA	2.57	31.67
2002-06-05	1328	1345	17	69	M	8	NA	NA	1	53.55
2002-06-06	1149	1212	23	69	M	8	NA	NA	2.07	64.95
2011 May 17	1101	1125	24	70	F	27	No	No	2.34	38.24
2005-06-03	1305	1410	65	71	F	36	No	No	4.17	112.79
2000-06-12	1104	1124	20	72	M	2	NA	NA	0.98	NA
2004-06-04	1430	1440	10	72	M	6	NA	NA	2.45	62.89
2011 May 18	847	914	27	72	M	13	NA	NA	3.41	17.76
2005-06-07	1253	1330	37	73	F	2	No	No	3.44	117.92
2008-05-05	1032	1058	26	73	F	5	No	No	3.81	109.33
2000-06-16	1304	1333	29	74	M	4	NA	NA	2.03	NA
2003-06-10	1433	1442	9	74	M	7	NA	NA	1.85	49.62
2009-05-08	1339	1420	41	74	M	13	NA	NA	7.35	137.79
2005-06-08	1340	1357	17	75	F	3	No	No	4.42	220.29
2008-05-02	1228	1245	17	76	F	8	No	No	1.91	46.02
2008-05-05	1032	1057	25	77	F	2	No	No	1.44	5.5
2008-05-06	1108	1130	22	78	F	3	No	No	2.44	70.39
2008-05-08	942	1001	19	79	F	4	No	No	2.19	157.92
2001-06-07	1234	1249	15	80	M	2	NA	NA	0.96	15.77
2009-05-05	1029	1053	24	81	F	2	No	No	3.32	74.31
2001-06-12	1405	1421	16	82	M	2	NA	NA	0.87	51.49
2001-06-15	1145	1206	21	83	M	3	NA	NA	1.25	45.34
2009-05-07	1227	1300	33	84	F	2	No	No	3.72	76.14
2002-06-04	1011	1030	19	85	M	3	NA	NA	1.1	5.5
2009-05-08	806	856	50	86	F	14	No	No	3.81	24.26
2002-06-06	1348	1403	15	87	M	3	NA	NA	2.19	94.57
2012 Jul 20	1557	1619	22	88	F	3	NA	No	3.66	461
2012 May 10	1048	1116	28	88	F	3	No	No	1.18	5.5
2003-06-06	957	1014	17	89	M	5	NA	NA	2.53	37.53
2010-05-17	1000	1031	31	90	F	9	No	No	4.12	492
2008-05-01	1220	1253	33	91	M	6	NA	NA	3.53	106.51
2010-05-18	1038	1048	10	92	F	5	No	No	2.42	NA
2011 May 19	828	846	18	92	F	6	No	No	2.45	5.5
2010-05-19	1413	1435	22	93	F	2	No	No	3.37	356
2004-06-02	1346	1411	25	94	M	2	NA	NA	2.39	18.48
2010-05-20	921	933	12	95	F	26	No	Yes	2.19	77
2012 May 11	1102	1142	40	96	M	10	NA	NA	1.72	221
2012 Jul 19	819	835	16	97	F	2	NA	No	2.45	57
2012 May 08	1008	1034	26	97	F	2	No	No	3.72	411
2005-06-06	925	956	31	98	M	6	NA	NA	3.84	81.66
2005-06-06	925	953	28	99	M	11	NA	NA	2.56	69.61
2005-06-09	901	918	17	100	M	3	NA	NA	3.64	102.22
2006-06-07	1243	1305	22	101	M	2	NA	NA	1.34	87.51
2006-06-08	1011	1032	21	102	M	16	NA	NA	6.5	42.36
2012 May 08	1008	1053	45	102	M	22	NA	NA	6.39	156
2006-06-09	1159	1221	22	103	M	2	NA	NA	1.47	82.05
2006-06-16	1025	1042	17	104	M	2	NA	NA	1.04	21.38
2011 May 19	1219	1325	66	104	M	7	NA	NA	3.77	54.62
2008-05-09	845	910	25	105	M	3	NA	NA	1.55	133.33
2011 May 19	828	850	22	105	M	6	NA	NA	2.97	76.68
2009-05-07	808	828	20	106	M	3	NA	NA	2.97	47.76
2012 Jul 20	1228	1243	15	106	M	6	NA	NA	2.11	263
2012 May 10	1048	1117	29	106	M	6	NA	NA	3.33	248
2009-05-08	1339	1421	42	107	M	2	NA	NA	4.69	172.9
2010-05-19	901	920	19	108	M	17	NA	NA	3.35	112
2012 Jul 18	1248	1307	19	108	M	19	NA	NA	4.51	377
2012 May 07	850	915	25	108	M	19	NA	NA	4.55	211
2010-05-20	1005	1027	22	109	M	2	NA	NA	4.27	316
2011 May 16	835	855	20	110	M	5	NA	NA	3.06	56.14
2011 May 16	1040	1057	17	111	M	3	NA	NA	2.09	84.66
2011 May 16	1310	1335	25	112	M	4	NA	NA	2.16	106.3
2011 May 18	847	915	28	113	M	18	NA	NA	4.01	39.88
2011 May 19	1219	1250	31	114	M	2	NA	NA	1.97	157.16
2011 May 20	1007	1030	23	115	M	2	NA	NA	1.59	65.97
2012 Jul 20	826	913	47	116	M	2	NA	NA	2.04	240
2012 May 07	850	920	30	116	M	2	NA	NA	1.83	467
2012 Jul 16	932	1000	28	117	M	20	NA	NA	3.41	49
2012 May 09	911	930	19	117	M	20	NA	NA	2.64	49
2012 May 11	1102	1123	21	118	M	2	NA	NA	1.1	20

## Sheet: Post_sampling
Date	Net deployment time	Sample time	Elapsed time	Individual	Sex	Age	Pregnancy Status	Lactation Status	CORTISOL, POST
2002-06-04	1331	1524	113	1	F	11	No	Yes	3.72
2003-06-06	1430	1626	116	2	M	19	NA	NA	5.28
2000-06-16	1304	1543	159	3	F	16	No	Yes	3.57
2000-06-22	1033	1326	173	4	F	41	No	Yes	4.78
2000-06-19	1122	1317	115	5	M	27	NA	NA	4.44
2000-06-20	954	1211	137	6	F	50	No	No	3.62
2004-06-08	849	1143	174	7	M	15	NA	NA	5.13
2000-06-13	1227	1413	106	8	F	22	No	No	3.41
2000-06-23	1023	1334	191	9	M	43	NA	NA	3.99
2000-06-16	953	1218	145	10	M	35	NA	NA	6.24
2000-06-16	953	1216	143	11	M	20	NA	NA	5.16
2000-06-23	1023	1225	122	12	F	18	No	Yes	4.9
2000-06-23	1023	1238	135	13	F	34	No	No	3.28
2000-06-23	1023	1416	233	14	M	41	NA	NA	3.93
2002-06-03	941	1158	137	15	F	31	No	Yes	4.08
2002-06-04	1011	1247	156	16	F	16	No	Yes	3.51
2000-06-15	1157	1435	158	17	M	36	NA	NA	2.81
2003-06-09	905	1058	113	18	F	24	No	No	3.95
2004-06-03	951	1142	111	19	M	16	NA	NA	4.04
2004-06-10	1037	1249	132	20	F	17	No	Yes	4.07
2000-06-12	1104	1356	172	21	F	10	No	Yes	5.05
2003-06-06	1430	1628	118	22	M	22	NA	NA	6.21
2000-06-16	1304	1537	153	23	F	5	No	No	4.54
2003-06-06	1430	1634	124	23	F	8	No	no	5.29
2004-06-08	849	1115	146	24	M	16	NA	NA	4.64
2000-06-16	1304	1532	148	25	F	7	No	No	2.57
2003-06-09	905	1103	118	26	M	11	NA	NA	4.54
2000-06-22	1033	1308	155	27	F	9	No	Yes	5.95
2000-06-20	954	1210	136	28	F	2	No	No	3.47
2000-06-22	1033	1309	156	29	F	2	No	No	6.09
2000-06-22	1033	1403	210	30	F	5	No	No	4.2
2003-06-10	932	1126	114	31	M	11	NA	NA	5
2002-06-03	958	1202	124	32	F	2	No	No	2.67
2002-06-03	1300	1459	119	33	F	2	No	No	3.97
2004-06-04	923	1114	111	34	M	12	NA	NA	4.91
2002-06-04	1331	1522	111	35	F	2	No	No	2.22
2003-06-05	1424	1601	97	35	F	3	No	No	4.55
2002-06-05	1328	1532	124	36	F	12	No	No	4.27
2000-06-16	1304	1522	138	37	M	4	NA	NA	5.33
2002-06-06	1149	1334	105	37	M	6	NA	NA	3.1
2000-06-20	1337	1508	91	38	M	4	NA	NA	3.63
2002-06-06	1149	1340	111	38	M	6	NA	NA	2.41
2003-06-02	1234	1419	105	38	M	7	NA	NA	4.72
2004-06-07	1246	1456	130	38	M	8	NA	NA	5.1
2002-06-05	1328	1535	127	39	F	2	No	No	2.85
2000-06-20	954	1304	190	40	F	10	No	No	3.4
2004-06-11	849	1057	128	41	F	9	No	No	5.73
2003-06-05	850	1157	187	42	F	14	No	Yes	4.65
2003-06-05	850	1156	186	43	F	5	No	No	4.08
2000-06-15	1157	1434	157	44	M	36	NA	NA	7.3
2000-06-15	903	1101	118	45	M	5	NA	NA	2.79
2004-06-03	1305	1459	114	46	F	4	No	No	6.84
2002-06-05	1328	1536	128	47	M	8	NA	NA	1.84
2000-06-12	1104	1334	150	48	M	2	NA	NA	3.7
2000-06-16	1304	1522	138	49	M	4	NA	NA	3.97
2003-06-10	1433	1614	101	49	M	7	NA	NA	5.02
2002-06-04	1011	1247	156	50	M	3	NA	NA	3.35
2002-06-06	1348	1518	90	51	M	3	NA	NA	3.09
2003-06-06	957	1157	120	52	M	5	NA	NA	5.32
